# Supplementary material for: Vinblastine/Methotrexate for Debilitating and Progressive Plexiform Neurofibroma in Children and Young Adults with Neurofibromatosis Type 1: A Phase 2 Study
Source: Cancers (Basel). 2023 May 5;15(9):2621. doi: 10.3390/cancers15092621 (PMC10177272; doi:10.3390/cancers15092621)
Supplement: Supplementary file 1 [file cancers-15-02621-s001.zip]

Archive with 1 entries (1 files):
- cancers-2330094-supplementary.pdf
